# Supplementary material for: Comparative Predictive Value of First-Trimester Crown–Rump Length and Nuchal Translucency Discordance for Fetal Growth Restriction in Twin Pregnancies: A Retrospective Cohort Study
Source: J Clin Med. 2026 Apr 20;15(8):3129. doi: 10.3390/jcm15083129 (PMC13116854; doi:10.3390/jcm15083129)
Supplement: Supplementary file 1 [file jcm-15-03129-s001.zip]

Archive with 1 entries (1 files):
- jcm-4220119-supplementary.pdf
